# Supplementary material for: Unveiling the distribution and research patterns of Aspergillus spp. in Saudi Arabia: a systematic and bibliometric analysis
Source: Front Microbiol. 2025 Aug 19;16:1638271. doi: 10.3389/fmicb.2025.1638271 (PMC12401964; doi:10.3389/fmicb.2025.1638271)
Supplement: Supplementary file 2 [file Table_2.xlsx]

## Sheet: Sheet2
No.	Total Records	Aspergillus Sp.	1970s	1980s	1990s	2000s	2010s	2020 to 2024	Total
1	Studies	A. niger	4	25	41	78	194	79	421
	Articles		4	25	40	62	153	47	331
2	Studies	A. flavus	2	20	50	61	194	70	397
	Articles		2	20	49	49	157	40	317
3	Studies	A. fumigatus	0	14	37	55	75	23	204
	Articles	A. fumigatus	0	14	36	42	69	19	180
4	Studies	A. terreus	1	19	26	30	75	23	174
	Articles	A. terreus	1	19	26	27	65	17	155						0.182432
5	Studies	A. ochraceus	0	13	11	21	43	15	103
	Articles		0	13	11	13	35	9	81
6	Studies	A. versicolor	1	11	5	21	27	6	71
	Articles		1	11	5	13	21	4	55
7	Studies	A. parasiticus	0	2	10	9	39	5	65
	Articles		0	2	10	9	33	4	58
8	Studies	A. candidus	1	10	14	10	22	3	60
	Articles	A. candidus	1	10	14	10	16	2	53
9	Studies	A. sydowii	1	11	7	12	18	5	54
	Articles	A. sydowii	1	11	7	12	16	4	51
10	Studies	A. ustus	0	10	7	16	12	4	49
	Articles		0	10	7	10	10	4	41
11	Studies	A. tamarii	0	6	3	10	24	6	49
	Articles		0	6	3	10	16	2	37
12	Studies	A. nidulans	2	13	7	7	9	6	44
	Articles	A. nidulans	2	13	7	7	9	6	44
13	Studies	A. clavatus	1	5	10	8	13	1	38
	Articles		1	5	10	8	10	1	35
14	Studies	A. oryzae	0	1	6	12	10	6	35
	Articles		0	1	6	12	10	6	35
15	Studies	A. japonicus	0	0	6	4	9	3	22
	Articles		0	0	6	1	5	2	14
16	Studies	A. carneus	0	3	5	0	11	2	21
	Articles		0	3	5	0	8	2	18
17	Studies	A. flavipes	0	6	2	2	5	3	18
	Articles		0	6	2	2	5	2	17
18	Studies	A. carbonarius	0	0	7	2	6	0	15
	Articles		0	0	7	2	6	0	15
19	Studies	A. wentii	0	4	2	4	2	2	14
	Articles		0	4	2	4	2	2	14
20	Studies	A. awamori	0	0	4	1	8	0	13
	Articles		0	0	4	1	4	0	9
21	Studies	A. tubingensis	0	0	0	0	6	6	12
	Articles		0	0	0	0	6	4	10
22	Studies	A. caespitosus	0	0	3	0	5	4	12
	Articles		0	0	3	0	5	2	10
23	Studies	A. quadrilineatus	0	8	2	0	0	2	12
	Articles		0	8	2	0	0	1	11
24	Studies	A. glaucus	0	0	4	1	4	2	11
	Articles		0	0	4	1	3	2	10
25	Studies	A. alutaceus	0	0	1	8	0	1	10
	Articles		0	0	1	2	0	1	4
26	Studies	A. ellipticus	0	0	8	0	1	0	9
	Articles		0	0	8	0	1	0	9
27	Studies	A. amstelodami	0	4	4	0	1	0	9
	Articles		0	4	4	0	1	0	9
28	Studies	A. phoenicis	0	0	3	0	3	1	7
	Articles	A. phoenicis	0	0	3	0	3	1	7
29	Studies	A. repens	0	3	2	1	1	0	7
	Articles	A. repens	0	3	2	1	1	0	7
30	Studies	A. melleus	0	1	1	4	1	0	7
	Articles		0	1	1	3	1	0	6
31	Studies	A. restrictus	0	1	5	0	0	0	6
	Articles		0	1	5	0	0	0	6
32	Studies	A. rugulosus	0	1	3	2	0	0	6
	Articles		0	1	3	2	0	0	6
33	Studies	A. sulphureus	0	2	0	1	2	0	5
	Articles		0	2	0	1	2	0	5
34	Studies	A. terricola	0	4	1	0	0	0	5
	Articles		0	4	1	0	0	0	5
35	Studies	A. niveus	0	1	0	3	0	0	4
	Articles		0	1	0	2	0	0	3
36	Studies	A. humicola	0	1	0	1	2	0	4
	Articles		0	1	0	1	1	0	3
37	Studies	A. raperi	0	0	2	1	1	0	4
	Articles		0	0	2	1	1	0	4
38	Studies	A. chevalieri	0	2	1	0	1	0	4
	Articles		0	2	1	0	1	0	4
39	Studies	A. egyptiacus	0	1	1	0	1	1	4
	Articles		0	1	1	0	1	1	4
40	Studies	A. zonatus	0	0	4	0	0	0	4
	Articles		0	0	4	0	0	0	4
41	Studies	A. penicillioides	0	1	1	1	1	0	4
	Articles		0	1	1	1	1	0	4
42	Studies	A. unguis	0	0	0	0	2	1	3
	Articles		0	0	0	0	2	1	3
43	Studies	A. aculeatus	0	0	2	0	0	1	3
	Articles		0	0	2	0	0	1	3
44	Studies	A. subsessilis	0	0	3	0	0	0	3
	Articles		0	0	3	0	0	0	3
45	Studies	A. deflectus	0	1	1	0	1	0	3
	Articles		0	1	1	0	1	0	3
46	Studies	A. aureoluteus	0	0	2	0	0	0	2		0
	Articles		0	0	2	0	0	0	2
47	Studies	A. luchuensis	0	1	0	0	1	0	2
	Articles		0	1	0	0	1	0	2
48	Studies	A. petrakii	0	1	1	0	0	0	2
	Articles		0	1	1	0	0	0	2
49	Studies	A. fischeri	0	1	1	0	0	0	2
	Articles		0	1	1	0	0	0	2
50	Studies	A. ruber	0	1	1	0	0	0	2
	Articles		0	1	1	0	0	0	2
51	Studies	A. thomii	0	0	2	0	0	0	2
	Articles		0	0	2	0	0	0	2
52	Studies	A. nutans	0	0	2	0	0	0	2
	Articles		0	0	2	0	0	0	2
53	Studies	A. funiculosus	0	0	2	0	0	0	2
	Articles		0	0	2	0	0	0	2
54	Studies	A. apica	0	0	2	0	0	0	2
	Articles		0	0	2	0	0	0	2
55	Studies	A. viridinutans	0	1	0	1	0	0	2
	Articles		0	1	0	1	0	0	2
56	Studies	A. sclerotiorum	0	0	1	1	0	0	2
	Articles		0	0	1	1	0	0	2
57	Studies	A. giganteus	0	2	0	0	0	0	2
	Articles		0	2	0	0	0	0	2
58	Studies	A. alliaceus	0	1	0	0	1	0	2
	Articles		0	1	0	0	1	0	2
59	Studies	A. nomius	0	0	0	0	2	0	2
	Articles		0	0	0	0	2	0	2
60	Studies	A. brasiliensis	0	0	0	0	2	0	2
	Articles		0	0	0	0	2	0	2
61	Studies	A. welwitschiae	0	0	0	0	1	1	2
	Articles		0	0	0	0	1	1	2
62	Studies	A. foetidus	0	0	1	0	1	0	2
	Articles		0	0	1	0	1	0	2
63	Studies	A. sojae	0	0	0	0	2	0	2
	Articles		0	0	0	0	2	0	2
64	Studies	A. neoniger	0	0	0	0	0	2	2
	Articles		0	0	0	0	0	2	2
65	Studies	A. proliferans	0	0	0	0	0	2	2
	Articles		0	0	0	0	0	2	2
66	Studies	A. cervinus	0	0	0	0	0	2	2
	Articles		0	0	0	0	0	2	2
67	Studies	A. multicolor	0	0	1	0	0	0	1
	Articles		0	0	1	0	0	0	1
68	Studies	A. microcysticus	0	0	1	0	0	0	1
	Articles		0	0	1	0	0	0	1
69	Studies	A. granulosus	0	0	1	0	0	0	1
	Articles		0	0	1	0	0	0	1
70	Studies	A. fresenii	0	0	1	0	0	0	1
	Articles		0	0	1	0	0	0	1
71	Studies	A. floriformis	0	0	1	0	0	0	1
	Articles		0	0	1	0	0	0	1
72	Studies	A. ambiguus	0	0	1	0	0	0	1
	Articles		0	0	1	0	0	0	1
73	Studies	A. aeneus	0	0	1	0	0	0	1
	Articles		0	0	1	0	0	0	1
74	Studies	A. amylovorus	0	0	1	0	0	0	1
	Articles		0	0	1	0	0	0	1
75	Studies	A. avenaceus	0	0	1	0	0	0	1
	Articles		0	0	1	0	0	0	1
76	Studies	A. leporis	0	0	1	0	0	0	1
	Articles		0	0	1	0	0	0	1
77	Studies	A. silvaticus	0	0	1	0	0	0	1
	Articles		0	0	1	0	0	0	1
78	Studies	A. pseudodeflectus	0	0	1	0	0	0	1
	Articles		0	0	1	0	0	0	1
79	Studies	A. clavatonanicus	0	0	1	0	0	0	1
	Articles		0	0	1	0	0	0	1
80	Studies	A. crustosus	0	0	1	0	0	0	1
	Articles		0	0	1	0	0	0	1
81	Studies	A. itaconicus	0	0	1	0	0	0	1
	Articles		0	0	1	0	0	0	1
82	Studies	A. xerophilus	0	0	1	0	0	0	1
	Articles		0	0	1	0	0	0	1
83	Studies	A. flavo-furcatis	0	0	0	1	0	0	1
	Articles		0	0	0	1	0	0	1
84	Studies	A. subolivaceus	0	0	0	1	0	0	1
	Articles		0	0	0	1	0	0	1
85	Studies	A. apicalis	0	0	0	1	0	0	1
	Articles		0	0	0	1	0	0	1
86	Studies	A. olivino viridi	0	0	0	1	0	0	1
	Articles		0	0	0	1	0	0	1
87	Studies	A. caesiellus	0	1	0	0	0	0	1
	Articles		0	1	0	0	0	0	1
88	Studies	A. tonophilus	0	1	0	0	0	0	1
	Articles		0	1	0	0	0	0	1
89	Studies	A. violaceus	0	1	0	0	0	0	1
	Articles		0	1	0	0	0	0	1
90	Studies	A. janus	0	1	0	0	0	0	1
	Articles		0	1	0	0	0	0	1
91	Studies	A. panamensis	0	1	0	0	0	0	1
	Articles		0	1	0	0	0	0	1
92	Studies	A. koningi	0	1	0	0	0	0	1
	Articles		0	1	0	0	0	0	1
93	Studies	A. biplane	0	0	0	0	1	0	1
	Articles		0	0	0	0	1	0	1
94	Studies	A. asperescens	0	0	0	0	1	0	1
	Articles		0	0	0	0	1	0	1
95	Studies	A. clavatoflavus	0	0	0	0	1	0	1
	Articles		0	0	0	0	1	0	1
96	Studies	A. pulverulentus	0	0	0	0	1	0	1
	Articles		0	0	0	0	1	0	1
97	Studies	A. sublatus	0	0	0	0	1	0	1
	Articles		0	0	0	0	1	0	1
98	Studies	A. cristatus	0	0	0	0	1	0	1
	Articles		0	0	0	0	1	0	1
99	Studies	A. rubrum	0	0	0	0	1	0	1
	Articles		0	0	0	0	1	0	1
100	Studies	A. spelaeus	0	0	0	0	0	1	1
	Articles		0	0	0	0	0	1	1
101	Studies	A. polyporicola	0	0	0	0	0	1	1
	Articles		0	0	0	0	0	1	1
102	Studies	A. albicans	0	0	0	0	0	1	1
	Articles		0	0	0	0	0	1	1
103	Studies	A. neoflavipes	0	0	0	0	0	1	1
	Articles		0	0	0	0	0	1	1
104	Studies	A. venezuelensis	0	0	0	0	0	1	1
	Articles		0	0	0	0	0	1	1
105	Studies	A. europaeus	0	0	0	0	0	1	1
	Articles		0	0	0	0	0	1	1
106	Studies	A. arcoverdensis	0	0	0	0	0	1	1
	Articles		0	0	0	0	0	1	1
107	Studies	A. pseudoglaucus	0	0	0	0	0	1	1
	Articles		0	0	0	0	0	1	1
108	Studies	A. affinis	0	0	0	0	0	1	1
	Articles		0	0	0	0	0	1	1
Total			26	436	683	707	1544	500	3896
